# Supplementary material for: Validation of the Monocyte Activation Test Demonstrating Equivalence to the Rabbit Pyrogen Test
Source: Int J Mol Sci. 2025 Nov 18;26(22):11136. doi: 10.3390/ijms262211136 (PMC12652761; doi:10.3390/ijms262211136)
Supplement: Supplementary file 1 [file ijms-26-11136-s001.zip]

Archive with 1 entries (1 files):
- ijms-3932338-supplementary.pdf
